# Supplementary material for: UBN1/2 of HIRA complex is responsible for recognition and deposition of H3.3 at cis-regulatory elements of genes in mouse ES cells
Source: BMC Biol. 2018 Oct 3;16:110. doi: 10.1186/s12915-018-0573-9 (PMC6171237; doi:10.1186/s12915-018-0573-9)
Supplement: Supplementary file 2 — Table S3. Primers used for genome editing. (XLSX 11 kb) [file 12915_2018_573_MOESM2_ESM.xlsx]

## Sheet: Sheet1
H3f3b knockout spCas9 target sequence	TTTGCGGGGGGCTTTCCCAC
H3f3b knockout PCR primer	H3f3b-det1-F: AGCCTTTTGTCCCTTTACCTGA
	H3f3b-det1-R: CTTGAACGTCGCTTGTCTCG
Hira knockout spCas9 target sequence	CCACAATGGTGAGTGCACGC
Hira knockout PCR primer	Hira-det1-F: GGGCGATTTGGCAGGTG
	Hira-det1-R: CGGACTTCGCTGCAACCAG
Ubn1 knockout spCas9 target sequence	TAGCCATGTCGGAGCCCCAC
Ubn1 knockout PCR primer	Ubn1-det1-F: GAGGCCAGCCTGGTCTACAAAG
	Ubn1-det1-R: GATCTGCAAAGCAACAAGAATGTAC
Ubn2 knockout spCas9 target sequence	CGACGCGAGGCCGACTTCGC
Ubn2 knockout PCR primer	Ubn2-det2-F: TCAGCGGCCTGCTTCTATT
	Ubn2-det2-R: CTTTCGTCCGTGGGGTC
H3f3b knockin spCas9 target sequence	GGAGAGAGCTTAAGTTGAAG
H3f3b knockin left arm primer	H33b-LAF: GGGAAAGUAATCAGGGTTCTGTGACGCAC
	H33b-LAR: GGAGACAUCTAGCTCTCTCCCCCCGTATCCGGCG
H3f3b knockin right arm primer	H33b-RAF: GGTCCCAUGTTGAAGCAATTTTTATGGCATTTTGTAG
	H33b-RAR: GGCATAGUAGGTCCAAGAAGTTGAAGCTGTG
H3f3b knockin PCR screen primer	H33b-SF: AGGAGTGTTAATGCTGTTGCTCT
	H33b-SR: TCCTGAGTGAAAGATGGAATGACTT
H3f3b knockin confirm PCR primer	H33b-CF: GTCGTAGACTCTTGCCGACC
	H33b-CR: CAATTTAGGTTTGACACTTAGTTGA
Hira knockin spCas9 target sequence	GAGACAAGTAGTCTGTCC
Hira knockin left arm primer	HIRA-LAF: GGGAAAGUTCTTTTGCAGACTGCTGGGT
	HIRA-LAR: GGAGACAUCTCTTGTCTCTCAGGATGTCCAGTTG
Hira knockin right arm primer	HIRA-RAF: GGTCCCAUTCTGTCCTGACTTGCCTCAGCTGCTGCAAG
	HIRA-RAR: GGCATAGUGCTGAGGCACTGAAGGTCATAC
Hira knockin PCR screen primer	HIAR-SF: GAGTCTGGACCTCCCTGGAA
	HIAR-SR: TAGTGCTGGTGCAGGACAAC
Hira knockin confirm PCR primer	HIRA-CF: ATTTAGCCTGTCCCCAGTGC
	HIRA-CR: GCTGCCTGACTGACATTCCT
Ubn1 knockin spCas9 target sequence	GGTAAAGGGCCTGTTGTACCG
Ubn1 knockin left arm primer	UBN1-LAF: GGGAAAGUCAGGCCCTGAAGCTTCCTTTAG
	UBN1C-LAR: GGAGACAUCTCAATTTTCTCGGTACAACAGGCCCTTTAC
Ubn1 knockin right arm primer	UBN1-C-RAF: GGTCCCAUCCACTTTGGAGGATGGAACTGAATG
	UBN1-C-RAR: GGCATAGUAAGACGGCACAGGTTATGGT
Ubn1 knockin PCR screen primer	UBN1-C-SF: GCTGCTTCTGTTTCCTGTGA
	UBN1-C-SR: GCCCCTTGATGTCGTCCAGC
Ubn1 knockin confirm PCR primer	UBN1-CF: ACAATAGCAGGCATTTCCTTGTCA
	UBN1-CR: CTCTGGACACCGTTTGTGATCT
Ubn2 knockin spCas9 target sequence	GTGGTTCCTCTCCCCCTTGC
Ubn2 knockin left arm primer	UBN2C-LAF: GGGAAAGUGATATGACCATGTGACTTAGG
	UBN2C-LAR: GGAGACAUCTCTGAGGTTTCCGTGGTAACTTAG
Ubn2 knockin right arm primer	UBN2C-RAF: GGTCCCAUCTTTTTAGCAAGGGGGAGAGGAACCAC
	UBN2C-RAR: GGCATAGUCACATCCGTATTCCTATTAGAC
Ubn2 knockin PCR screen primer	UBN2C-SF: CAGTCACTAC CAGTCTACAG
	UBN2C-SR: CTCTTAACTTCCTTCCTTCTTC
Ubn2 knockin confirm PCR primer	UBN2-FID-CONF: CAAGATACTTGGATATGACATGAG
	UBN2-FID-CONR: TGGGCATGGGTCATAAAGC
Ubn1 knockin FID/AAA spCas9 target sequence	ACGTAGGAAAGACCGAATAC
Ubn1 FID/AAA sgDNA mutation primer	UBN1-FID-sgMUTF: CGTAGGAAAGATCGTATCCAAGACTTGATTGATATGGGGTATGG
	UBN1-FID-sgMUTR: CAATCAAGTCTTGGATACGGTCTTTCCTACGTTTCTTTCCACC
Ubn1 FID knockin left arm primer	UBN1-FID-LF1: ACACACTGCCTTGGCCTCTC
	UBN1-FID-LF2: GGGAAAGTCCTCAGCACACACTGCCTTGGCCTCTC
	UBN1-FID-LR: AGAGTTAGCGGCCGCAGAATCCGATTCATCATAGCCATACC
Ubn1 FID/AAA knockin right arm primer	UBN1-FID-RF: GATTCTGCGGCCGCTAACTCTGAGGCGGTGAGTACTTAG
	UBN1-FID-RR1: TGCAAGAATCCAAGTGAAGACC
	UBN1-FID-RR2: GGCATAGTCCTCAGCTGCAAGAATCCAAGTGAAGACC
Ubn1 FID/AAA knockin PCR screen primer	Ubn1-FID-DETF: ATCACTAGCCCAAAGCAACA
	Ubn1-FID-DETR: GAAACATATCATCAGCTCCCAC
Ubn1 FID/AAA knockin confirm PCR primer	UBN1-FID-CF: AAGGCCTTATTTACGCCTTTAACTC
	UBN1-FID-CR: CAACATTCCAACAACAGTGTTTCC
Ubn2 knockin FID/AAA spCas9 target sequence	GCCGATCCTTCCGGTGTTTA
Ubn2 FID/AAA sgDNA mutation primer	UBN2-FID-sgMUTF: GTGGGAAAGCACGTAAACACCGGAAGGATCGG
	UBN2-FID-sgMUTR: GGTGTTTACGTGCTTTCCCACCCTGCAAAGAAGAG
Ubn2 FID/AAA knockin left arm primer	UBN2-FID-LF1: CTTGGCTTTAGTAACCATGATG
	UBN2-FID-LF2: GGGAAAGTCCTCAGCCTTGGCTTTAGTAACCATGATG
	UBN2-FID-LR: CTGAGTTAGCGGCCGCTGGATCTGTCTCATCATAGCCAAAG
Ubn2 FID/AAA knockin right arm primer	UBN2-FID-RF: CAGATCCAGCGGCCGCTAACTCAGAGGCTGTGAGTAATATATCTTC
	UBN2-FID-RR1: CATGTGCTTGTGTACAAGAGAGG
	UBN2-FID-RR2: GGCATAGTCCTCAGCCATGTGCTTGTGTACAAGAGAGG
Ubn2 FID/AAA knockin PCR screen primer	UBN2-FID-DETF: ATCCAGTTGTCTACAGAGGGTTTC
	UBN2-FID-DETR: GCCTATGACAGCAATATAGTAACAAC
Ubn2 FID/AAA knockin confirm PCR primer	UBN2-FID-CF: AGATTGACCTTTTAATGTCTTCCTTG
	UBN2-FID-CR: GCCTATGACAGCAATATAGTAACAAC
